# Supplementary material for: Real-World Pharmacotherapy-Driven Cardiovascular Risk Prediction Using Interpretable Machine Learning and Jordanian EHR Data
Source: Med Sci (Basel). 2026 Jun 24;14(3):343. doi: 10.3390/medsci14030343 (PMC13413450; doi:10.3390/medsci14030343)
Supplement: Supplementary file 1 [file medsci-14-00343-s001.zip]

Archive with 1 entries (1 files):
- medsci-4317992-supplementary.pdf
